# Supplementary material for: tert-Butyl(2-oxo-2H-pyran-5-yl)carbamate as the First Chameleon Diene Bearing an Electron-Donating Substituent
Source: Molecules. 2022 Sep 2;27(17):5666. doi: 10.3390/molecules27175666 (PMC9458009; doi:10.3390/molecules27175666)
Supplement: Supplementary file 1 [file molecules-27-05666-s001.zip]

Archive with 1 entries (1 files):
- molecules-1846458-supplementary.pdf
